# Supplementary material for: Xp11.2 Duplication in Females: Unique Features of a Rare Copy Number Variation
Source: Front Genet. 2021 Apr 14;12:635458. doi: 10.3389/fgene.2021.635458 (PMC8080037; doi:10.3389/fgene.2021.635458)
Supplement: Supplementary file 1 [file Table_1.XLSX]

## Sheet: Munka1
Supplementary Table 1. Summary of the clinical features of female patients with Xp11.22p11.23 duplication (Abbreviations - Patients: P.1.-P.3.: our patients; HN: Honda et al., 2010; HL: Holden et al., 2010; Gr.2.-Gr.9.: Grams et al., 2015; N.1.-N.10.: Nizon et al., 2015; E.1.-E.2.: Edens et al., 2011; Zou: Zou and Milunsky, 2009; Gi.1.-Gi.9.: Giorda et al., 2009; constip.: constipation, IBD: infl…
Patients	Age (years)	Weight (pc)	Height	Head circumference	Eye abnormality	Synophrys	Hand/foot abnormality	Gastrointestinal	Muscular hypotonia	Early onset of puberty	Other hormone, bone age	X inactivation	Duplication inherited/de novo	Autism/ADHD	Intellectual disability	Speech/language delay	Psychomotor delay	Behaviour	Sleep disorder	Brain MRI	EEG abnormality	Seizures	Dental anomalies
P.1.	5	< 3	50	< 3	+	+	+	-	+	N/A	N/A	random	maternal	+	+	+	+	+	-	+	+	+	-
P.2.	14	> 97	75-90	N/A	+	+	+	-	+	+	-	random	De novo	+	+	+	+	+	-	+	-	-	-
P.3.	20	50-75	< 3	25-50	-	+	+	-	+	+	-	skewed	N/A	- -	+	+	+	+	-	-	+	+	-
HN	N/A	N/A	N/A	N/A	N/A	N/A	N/A	N/A	N/A	N/A	N/A	random	maternal	-	+	+	-	-	-	-	-	-	-
HL	8	90	25	90-97	-	-	+	-	+	-	-	N/A	N/A	+	+	+	+	+	-	+	+	+	+
Gr.2.	40	75	> 95	50	-	+	+	constip., IBD	-	+	-	skewed	maternal	- -	+	-	-	-	N/A	-	N/A	-	+
Gr.3.	66	80	85	50	+	+	+	constip.	-	+	-	N/A	N/A	- +	+	+	+	+	N/A	-	N/A	-	-
Gr.4.	6	> 97	N/A	N/A	-	-	+	-	-	+	+	N/A	De novo	+ +	+	+	-	-	N/A	-	N/A	-	+
Gr.5.	7	99	98	93	+	+	+	-	-	N/A	-	N/A	N/A	- -	+	+	+	+	N/A	-	N/A	-	-
Gr.6.	11	97	60	75	-	+	+	constip.	+	+	+	N/A	De novo	- +	+	+	+	-	N/A	-	N/A	+	-
Gr.9.	14	87	98	50	+	-	+	constip.	-	-	-	N/A	N/A	+ +	+	+	+	+	N/A	-	N/A	-	-
N.1.	9,5	N/A	N/A	N/A	N/A	N/A	-	N/A	-	+	N/A	>90:10	De novo	- +	IQ 75	+	-	+	+	-	-	-	N/A
N.2.	12	N/A	N/A	N/A	N/A	N/A	-	N/A	-	+	N/A	random	De novo	- -	+	+	+	+	+	-	+	+	N/A
N.3.	9	N/A	N/A	N/A	N/A	N/A	+	N/A	-	+	N/A	random	De novo	- +	+	+	+	-	+	-	-	-	N/A
N.4.	4,5	N/A	N/A	N/A	N/A	N/A	+	N/A	-	-	N/A	10:90	De novo	- -	+	+	+	-	+	-	-	-	N/A
N.5.	6	N/A	N/A	N/A	N/A	N/A	+	N/A	+	-	N/A	N/A	De novo	- -	+	+	+	-	-	-	-	-	N/A
N.6.	28	N/A	N/A	N/A	N/A	N/A	+	N/A	-	+	N/A	N/A	De novo	- +	+	+	+	+	-	+	+	+	N/A
N.7.	18	N/A	N/A	N/A	N/A	N/A	-	N/A	+	+	N/A	N/A	N/A	- -	+	+	+	-	-	-	+	+	N/A
N.8.	6	N/A	N/A	N/A	N/A	N/A	-	N/A	+	-	N/A	80:20	De novo	- -	+	+	+	+	-	-	+	+	N/A
N.9.	10	N/A	N/A	N/A	N/A	N/A	-	N/A	+	+	N/A	skewed	De novo	+ -	+	+	+	+	+	+	+	+	N/A
N.10.	9,5	N/A	N/A	N/A	N/A	N/A	-	N/A	-	+	N/A	skewed	N/A	- +	+	+	+	+	-	+	+	+	N/A
E.1.	14	90	< 3	75	N/A	-	N/A	N/A	N/A	N/A	N/A	94:6	N/A	+	+	+	+	N/A	N/A	+	+	+	-
E.2.	3	50	3	< 3	N/A	+	N/A	N/A	+	N/A	N/A	77:23	N/A	+	+	+	+	N/A	N/A	-	+	+	+
Zou	20	50	50	97	+	-	+	-	+	-	-	58:42	De novo	- -	+	+	+	+	-	-	+	+	+
Gi.1.	13	75	> 97	> 97	+	-	+	-	+	+	-	random	maternal	- -	+	+	-	+	N/A	-	+	-	N/A
Gi.2.	7	> 97	> 97	75	+	-	+	-	+	+	-	random	maternal	- -	+	+	-	+	N/A	-	+	-	N/A
Gi.3.	38	75-90	< 3	> 50	+	+	-	-	-	N/A	-	skewed	maternal	- -	+	+	-	N/A	N/A	-	-	-	N/A
Gi.4.	14	>> 97	25-50	90	-	-	+	-	-	-	+	skewed	paternal	- -	+	+	+	N/A	N/A	-	+	+	N/A
Gi.5.	13	94	20	50-75	-	+	-	+	-	+	-	skewed	paternal	- -	+	+	+	N/A	N/A	+	+	+	N/A
Gi.6.	11,5	94	N/A	50	-	-	-	-	-	+	-	skewed	paternal	- +	+	+	+	+	N/A	+	+	+	N/A
Gi.8.	6	25-50	50	50	-	-	+	-	-	N/A	--	skewed	paternal	- -	+	+	-	+	N/A	-	+	+	N/A
Gi.9.	12	97	54	50	-	-	+	-	-	+	-	N/A	paternal	- -	+	+	+	+	N/A	-	-	-	N/A
